# Supplementary material for: Characterization of Ancient Cereals Cultivated by Intensive and Organic Procedures for Element Content
Source: Molecules. 2024 Aug 1;29(15):3645. doi: 10.3390/molecules29153645 (PMC11313877; doi:10.3390/molecules29153645)
Supplement: Supplementary file 1 [file molecules-29-03645-s001.zip]

Archive with 1 entries (1 files):
- molecules-3069579-supplementary.pdf
